# Supplementary material for: A Dynamic Culture Method to Produce Ovarian Cancer Spheroids under Physiologically-Relevant Shear Stress
Source: Cells. 2018 Dec 19;7(12):277. doi: 10.3390/cells7120277 (PMC6316168; doi:10.3390/cells7120277)
Supplement: Supplementary file 1 [file cells-07-00277-s001.zip]

Archive with 4 entries (2 files):
- cells-400561-supplementary/
- cells-400561-supplementary/cells-400561 Supplementary materials/
- cells-400561-supplementary/cells-400561 Supplementary materials/cells-400561 Supplementary.pdf
- cells-400561-supplementary/cells-400561 Supplementary materials/MDPI Supplemental Data.xlsx
