# Supplementary material for: A Dynamic Culture Method to Produce Ovarian Cancer Spheroids under Physiologically-Relevant Shear Stress
Source: Cells. 2018 Dec 19;7(12):277. doi: 10.3390/cells7120277 (PMC6316168; doi:10.3390/cells7120277)
Supplement: Supplementary file 1 [file cells-07-00277-s001.zip › cells-400561-supplementary/cells-400561 Supplementary materials/MDPI Supplemental Data.xlsx]

## Sheet: Figure 7
RCS Values														Diameter (μm)
		ES-2, 100,000 cells/mL, 72 hrs				ES-2, 50,000 cells/mL, 72 hrs				ES-2, 25,000 cells/mL, 72 hrs						ES-2, 100,000 cells/mL, 72 hrs	ES-2, 50,000 cells/mL, 72 hrs	ES-2, 25,000 cells/mL, 72 hrs		ES-2, Control, 72 hrs
	Roundness	Circularity	Solidity		Roundness	Circularity	Solidity		Roundness	Circularity	Solidity
	0.98236	0.961055	0.993654		0.987806	0.987487	0.997706		0.980182	0.983258	0.993654					274.9	366.2	409.65		475.6
	0.935747	0.970782	0.994161		0.984321	0.981883	0.99568		1.03006	0.999328	1.00135					314	280.65	383.7		314.65
	0.984648	0.98717	0.993553		0.931391	0.970359	0.99254		0.911569	0.98569	1.00064					272.6	256.2	508.4		315.7
	1.0599	0.983364	0.996491		0.998152	0.953549	0.986362		0.988677	0.993725	0.997402					179.55	303.65	348.4		319.65
	1.02876	0.997108	0.994971		0.951975	0.980509	0.998516		1.00447	0.994888	0.999529					259.7	301.65	313.25		328.95
	0.982252	0.943716	0.987273		1.06731	0.978289	0.994262		0.981925	1.00197	1.00166					209.2	331.15	376.25		329.1
	1.06764	0.950906	0.98626		1.03725	0.995311	0.995782		0.96047	0.99732	1.00135					194.2	271.1	329.25		312.45
	0.907213	0.972685	0.992642		0.987588	0.992879	0.996187		1.07602	0.999434	1.00044					292	257.6	441.85		317.3
	0.976479	0.940862	0.993857		0.953717	0.976174	0.996389		0.962648	0.99087	0.999124					383.5	336.9	361.55		302.8
	1.01155	0.992562	0.990413		0.990202	0.978183	0.994971		1.00621	0.994571	1.00074					265.1	276.75	389.3		339.9
	0.837076	0.959152	0.988286		1.01732	0.980403	0.99173		0.99543	0.99954	0.997402					176.3	262.35	336.4		439.75
	0.990638	1.00007	0.993756		0.828472	0.903117	0.987172		1.06078	1.00335	0.998719					268.2	271.5	336.95		299.8
	0.914728	0.970888	0.991325		0.940213	0.9748	0.993148		0.992816	0.990447	1.00044					322.15	281.55	397.65		490.05
	0.961559	0.92458	0.995275		1.0806	0.96317	0.985349		1.01786	1.01075	1.00166					338.25	279.9	332.95		306.65
	0.951757	0.913901	0.975647		0.883907	0.948368	0.98231		0.962757	0.97776	0.997605					331.4	214.25	356.85		304.9
	0.876174	0.947417	0.990312		1.00785	0.967293	0.987982		0.944896	0.981778	0.999631					265.7	302.75	341		295.2
	0.906233	0.980298	0.996288		0.941193	0.954289	0.982006		0.977895	0.99161	1.00054					331.25	262	407		300.55
	1.0452	0.964439	0.98778		0.94947	0.956298	0.989299		0.911678	0.982729	0.998618					362.55	218.15	358.8		306.25
	1.00033	0.976491	0.997503		0.965697	0.946677	0.980284		0.992053	0.99806	0.999529					357.15	233.1	352.75		313.25
	1.01776	0.988016	0.994262		0.985301	0.978289	0.99882		0.975608	0.994571	0.999327					266.8	271.3	376.2		306.3
	1.01187	0.958518	0.992135		0.992489	0.968139	0.988792		1.03682	1.00335	1.00074					280.9	189.85	430.6		307.8
	1.00893	0.973002	0.993148		1.05544	0.99087	0.992338		0.945767	0.997531	0.999327					264.3	245.05	418.95		320.65
	0.911243	0.961478	0.989603		1.04749	0.986853	0.993857		0.979202	0.993831	0.999833					334.2	277.7	355.3		303.45
	0.978984	0.883981	0.99092		1.0672	0.96687	0.985349		1.03769	0.993513	0.998618					321.6	255.6	376.95		300.2
	1.00828	0.975117	0.981398		1.04564	0.976386	0.993249		1.03039	0.998165	0.999529					175.25	231.5	404.55		315.2
	1.04694	0.981566	0.988894		0.901985	0.986535	0.992844		1.00926	0.987593	0.997706					222.2	190.75	355.8		302
	0.942173	0.951223	0.991527		1.03682	0.982201	0.993654		1.02385	1.00229	1.00115					236.85	297.4	322.15		323.45
	0.830541	0.862201	0.985247		1.02287	0.983258	0.992642		1.03072	0.996262	0.998921					276.55	327.25	290.4		299
	1.04999	0.991187	0.988691		0.902748	0.946571	0.990413		1.0146	0.993196	1.00054					253.85	342.2	418.55		313.7
	0.883362	0.887787	0.990514		1.01253	0.993831	0.9972		1.04694	1.00039	1.00145					274.3	245.25	421.9		311.3
	1.04084	0.963699	0.989805		1.00371	0.991505	0.997503		1.00066	1.00779	1.00166					268.45	325.3	373.7		296.9
	0.932916	0.98569	0.98778		1.0244	0.991187	0.994465		0.976262	1.00609	1.00044					226.8	271.75	357.45		305.1
	1.05762	0.955769	0.994363		0.894797	0.97924	0.992945		0.967767	0.989073	0.996896					329	251.1	320.85		442.95
	0.997608	0.978077	0.988691		1.04771	0.989813	0.993047		1.00839	0.994148	0.997605					255.4	257.7	246.1		463.8
	0.903619	0.961055	0.982918		0.970816	0.963487	0.989096		0.795255	0.969302	0.997909					206.55	308	173.6		448.2
	0.869095	0.937267	0.983728		0.88554	0.9545	0.988489		0.920282	1.0044	1.00176					282.45	291.45	372.45		455.3
	0.990529	0.97554	0.984943		0.975608	0.986747	0.99173		1.01797	1.02259	1.00074					247	229.2	350.5		454.35
	1.00752	0.987276	0.989907		0.95143	0.969513	0.991527		1.04281	1.01265	1.00024					248.6	285.35	370.35		441.05
	0.754305	0.955452	0.996288		0.98345	0.99806	0.996693		1.00719	1.0191	1.00085					287.55	291.45	364		452.05
	0.813987	0.92532	0.979069		1.03126	0.984315	0.996491		0.886956	0.991293	1.00307					261.4	300.9	196.85		486.55
	1.03812	0.981566	0.992135		1.03856	0.993091	0.993857		0.945549	0.99161	1.00125					339.15	263.45	175.25		460.1
	1.05805	0.957355	0.997301		1.00055	0.982624	0.998516		0.99042	1.00261	0.99801					336.25	266.35	372.8		455.7
	1.0538	0.986535	0.995782		0.951866	0.990024	0.997402		0.928559	1.00303	0.994566					335.4	281	185.6		453.95
	0.999568	0.995628	0.995376		0.89654	0.981566	0.999327		1.01972	1.02143	1.00328					396.8	284.9	462.4		477.4
	0.93444	0.979029	0.98859		0.989222	0.992456	0.995478		0.9914	1.00049	1.00156					185.7	268.15	394.25		473.6
	0.915708	0.99087	0.998618		1.04629	1.00197	0.998516		0.999786	1.01286	0.998719					253.05	373.55	380.35		463.55
	0.932044	0.989496	0.997909		0.997934	0.987276	0.999327		0.958183	1.0246	1.00145					274.85	241.95	327.65		461.5
	0.956985	0.986113	0.99406		1.03965	0.984104	0.991527		0.960034	1.01445	0.999529					312.5	212	420.5		478.6
	1.01612	0.954606	0.989502		0.912114	0.962853	0.995376		1.04498	1.02861	1.00449					292.15	305.2	439.4		464.45
	1.01089	0.99806	0.992338		0.991509	0.992456	0.998111		0.978167	1.00927	1.00237					263.85	235.85	447.5		463.45
	1.01699	0.991399	0.996389		1.01242	0.96317	0.992338		0.947401	1.0228	1.00216					256.8	268.3	323.4		474.3
	0.980182	0.995417	0.996592		0.870293	0.984632	0.998314		0.987261	0.994994	0.999124					233.7	276.15	344.1		466.3
	1.03028	1.00081	1.00095		0.941084	0.993936	0.997503		1.02919	1.01688	1.00378					382.7	219.5	422.65		475.6
	0.910807	0.995839	0.994161		0.947727	0.99087	0.999529		0.997063	1.01783	0.999934					222.55	274	295.55		480.65
	0.964717	0.97332	0.990616		0.998043	0.993936	0.993148		0.959272	1.0136	1.00277					336.4	193.15	416		462.1
	1.03344	1.00144	0.9972		1.03888	0.990024	0.99406		0.774889	0.974271	1.00034					259	206.65	208.65		457.65
	0.921262	0.991082	0.995478		0.946965	0.988861	0.996693		0.946203	1.00863	1.00277					253.65	316.4	413.85		472.1
	1.01111	0.995205	0.993553		0.939777	0.9748	0.993958		0.959054	1.01276	1.00277					308.65	253.8	429.15		470.15
	1.06186	1.00261	0.997301		1.02004	1.00747	0.994769		0.995538	1.00874	1.00226					289.4	225.6	221.75		473.05
	0.973757	0.970994	0.983829		1.00959	1.00758	0.998719		0.897956	1.00229	1.00125					252.75	268.65	403.25		460.45
	0.989657	1.00091	0.999833		0.966351	0.944985	0.977549		1.02048	1.01392	1.00176					280.95	198.55	336.8		459.5
	0.936945	0.981566	0.993756		1.04128	0.999857	0.995579		1.01264	1.02026	1.00186					284.25	217.9	397.25		460.65
	1.02004	0.985795	0.991021		1.06655	1.00969	0.999934		1.03344	1.02164	1.00297					337.55	224.05	431.85		512.25
	0.974301	0.96687	0.981297		0.912332	1.00113	1.00095		0.941955	0.992139	0.995174					261	273	240.55		502.95
	0.97441	0.979558	0.992844		0.988242	1.00419	0.998111		1.00523	0.978817	0.986463					350.25	218.7	357.1		568.65
	1.01819	1.00578	0.992439		0.988895	0.999328	0.995376		0.961777	1.01212	0.998516					193.05	255.2	183.4		526.4
	0.959272	0.97776	0.989704		0.827492	0.97924	0.993249		1.05065	1.02143	1.00338					215.45	222.5	368.3		516.65
	1.00534	0.992985	0.993452		1.00915	1.00525	0.99801		0.979202	1.01466	0.998516					270.2	293.35	332.7		539.8
	0.985519	0.995205	0.997503		0.984756	1.0062	0.999631		0.94152	1.00091	1.00115					258.3	314.95	390.4		506.3
	0.88652	0.960527	0.987982		0.967767	0.997002	0.998314		1.04052	1.01487	1.00004					310.3	331.75	350.15		520.7
	0.953717	0.992668	0.992844		1.04411	1.00239	0.997807		0.936401	1.00758	0.999631					257.8	288.2	325.45		513.9
	0.899372	0.976491	0.994465		1.00164	1.00916	1.00004		0.917995	0.982729	0.992439					263	316.95	354.95		535.45
	0.920718	0.992139	0.997605		1.03311	0.975434	0.988387		0.980182	1.01561	1.00318					324.25	178.5	319		517.1
	1.03006	0.990976	0.997605		1.02189	0.989707	0.993148		0.848947	0.992562	0.995579					289.65	233.45	178.55		514.85
	1.00697	0.984315	0.988286		1.07025	0.999328	0.996187		1.05979	1.01868	1.00226					263.2	191.95	421.15		519.15
	1.03246	1.00335	0.998719		0.994885	0.984632	0.998618		0.943044	1.01212	1.00014					324.35	277.1	210.95		533.4
	1.04988	1.01159	1.00135		0.956767	0.998271	0.996389		1.02701	1.02026	1.00176					338.7	238.4	368.95		537.95
	0.948272	0.992456	0.999529		0.946203	0.991716	0.998212		1.02113	1.02248	1.00318					338.1	236.85	441.4		485.65
	1.03257	1.00409	0.99801		0.948163	0.993936	0.99801		1.02582	1.00546	0.998921					204.85	285.85	364.3		465.85
	1.01198	1.00398	1.00004		0.993905	0.978077	0.999833		1.02396	1.01043	1.00064					228.4	270.05	430.5		474.85
	0.99543	0.978712	0.99254		0.917342	0.988756	0.997807		1.0061	1.01772	1.00156					261.9	276.15	400.7		476.1
	1.0268	0.994994	1.00125		0.924094	0.994254	1.00014		1.01765	1.01413	0.999327					312.1	319.6	321.9		471.85
	0.97441	0.998165	0.998314		0.999241	0.990024	0.995782		1.0049	1.00218	1.00024					294.15	241.4	329		471.85
	0.9914	0.988756	0.992743		0.891095	0.986113	0.999934		1.01166	1.02407	1.00216					217.5	267.85	389.45		505.9
	0.898718	0.989707	0.997605		1.02081	1.00969	1.00095		1.02854	1.02026	1.00105					213.4	277.9	351.35		521.7
	1.02919	0.991399	0.993452		1.05195	0.9988	0.994465		0.94642	1.01276	1.00054					222.8	215.2	378.45		474
	0.997608	0.992245	0.993047		0.839581	0.979875	0.999124		0.873778	1.00694	1.00267					185.95	292.2	398.95		501.15
	1.00251	1.00652	0.997807		0.912659	0.931558	0.979879		1.01079	1.01646	0.999833					225.75	219.55	410.2		473
	0.793076	0.95006	0.990109		0.967767	1.00165	1.00034		0.921371	1.01075	1.00277					284.8	327.75	525.55
	1.02636	0.992985	0.9894		0.971252	0.968879	0.992844		0.976588	1.00789	1.00206					146.45	309.3	369.95
	1.05903	0.995945	0.997301		0.911569	0.965284	0.993654		1.04967	1.03147	1.00297					283.2	264.85	334.5
	0.866481	0.961901	0.993553		0.917124	0.987487	1.00034		1.04673	1.02386	1.00307					226.95	314.65	346.35
	0.94849	0.97924	0.998314		1.04193	1.0025	0.998516		0.964608	0.939064	0.964888					243.6	321.4	214.6
	1.07036	1.00662	0.99801		1.05391	1.0062	0.999124		0.874976	0.994148	1.00115					249.75	331.65	458.6
	0.931827	0.977232	0.989805		1.02168	0.968879	0.991021		0.987915	1.01698	1.00166					230.65	273.95	337.85
	0.956876	0.98939	0.992034		0.956113	0.99087	0.997807		1.04008	1.01667	1.00328					175.35	303.5	407.7
	0.943262	0.969619	0.993148		0.991073	0.994148	0.997605		1.02102	1.01466	1.00409					237.1	306.65	344.65
	1.03562	1.00694	0.996085		0.926708	0.994042	0.997301		0.899372	1.00525	1.00115					228.85	306.2	410
	0.958727	0.963804	0.992642		1.03475	1.00303	0.999023		0.96548	1.01138	1.00257					224.4	323.2	431.65
	0.705296	0.905655	0.985551		1.05076	0.986324	0.999023		1.03355	1.01498	1.00378					211.4	226.95	435.6
	0.944024	0.992456	0.996693		0.690266	0.910624	0.989907		0.993796	1.01487	1.00226					240.25	380.5	306.25
	1.05282	0.987064	0.996592		1.06121	0.989179	0.992236		0.945331	1.02248	1.00551					266.6	217.3	522
	0.895451	0.992456	0.998921		0.964173	0.987064	0.997098		1.00164	1.01825	1.00186					316.45	286	450.2
	0.968311	0.993513	0.999023		0.988677	1.00282	0.998111		0.922351	1.00588	1.00176					297.65	302.65	416.35
	0.964608	0.999857	0.998314		1.06056	1.00144	0.999529		0.985192	1.0228	1.00307					265.4	267.75	425.1
	0.957747	0.98717	0.995984		0.961777	0.999223	0.997503		0.748206	0.96317	0.99882					255.05	292.35	224.45
	1.00196	0.976703	0.993148		0.875847	0.984104	0.999225		0.727295	0.93124	0.988792					231.25	301.1	322.95
	1.02963	1.00514	1.00176		0.968202	0.999117	0.994667		1.06001	1.0098	0.997503					369.25	224.25	227.8
	0.797215	0.959998	0.999732		1.06981	1.00229	0.998314		1.04161	1.01593	0.996389					330.35	282.45	213.65
	0.865174	0.965073	0.99568		1.00948	0.991716	0.997503		0.972559	1.02026	1.0048					225.8	292.5	513.1
	1.00414	1.00113	0.996491		1.0293	0.995839	0.999428		0.875194	1.00683	1.005					231.8	299.65	565.8
	1.04302	0.996791	0.996896		1.04651	0.999646	0.996997		0.976915	1.01498	1.0048					293.95	280.9	487.7
	1.00469	0.99161	0.997605		1.05359	1.00113	0.999327		0.915163	0.986324	0.994465					238.8	253.6	179.05
	1.02124	0.999223	0.999732		1.04771	1.01064	1.00044		0.988895	1.02565	1.0048					262.85	335.8	543.7
	1.00436	0.999646	0.993756		1.05119	0.996897	0.999225		1.01482	1.01709	1.00399					222.2	304.6	430.4
	0.927143	0.98643	0.991021		1.00915	1.00017	0.993756		0.99543	1.00546	1.00176					245.15	258.5	456.6
	0.960252	0.998905	0.999023		0.935094	0.986007	0.9972		0.880204	1.0081	1.00318					339.15	224.35	563.65
	0.950559	0.991928	0.99801		0.843175	0.977654	0.998415		1.03714	1.01381	1.00196					381.75	330.95	429.6
	1.02037	0.99954	0.997605		1.03268	0.999223	0.995376		0.991727	1.02016	1.00307					330.35	253.55	395.8
	1.05304	1.00239	0.997301		1.00948	0.993725	0.997807		1.00153	1.02132	1.00237					227.8	204.8	425.1
	0.968093	0.997742	0.998618		1.02854	0.973743	0.990818		1.0232	1.01508	0.998212					289.55	267.25	330.8
	1.07188	0.991928	1.00014		0.982796	0.999963	0.998719		1.06078	1.02026	1.00378					367.75	297.75	522.1
	1.01917	0.997214	1.00064		1.03736	0.981461	0.999631		1.04836	1.02227	1.00267					344.8	298.75	401.45
	0.985737	0.986958	0.999428		0.977786	0.996051	0.998314		0.983341	1.01582	1.00237					297.4	279.85	478
	0.970707	0.988544	0.998516		1.00338	1.00007	0.995579		0.668049	0.933144	0.998212					359.75	267.75	584.45
	0.980291	0.986113	0.996592		0.944242	1.00218	0.999124		1.0281	1.01603	1.00176					250.7	230.55	399.05
	1.02277	0.994042	0.999327		0.932589	0.978077	0.990616		1.01394	1.0173	0.999631					324.2	221.8	325.4
	0.95045	1.00187	1.00186		0.961668	1.00261	0.997605		0.950014	1.0098	0.997503					361.35	246.2	187.35
	1.04662	1.0118	0.999732		0.94043	1.00081	1.00216		1.06731	1.02195	1.00135					306.35	326.5	398.1
	1.0293	1.01128	1.00135		1.01884	0.994042	0.99801		1.03878	1.02481	1.00297					284.25	305.8	423
	0.9584	0.959892	0.992743		0.924747	0.967082	0.99254		1.01743	1.01149	0.997301					252.85	200.55	290.7
	0.994667	0.989813	0.997402		0.978984	0.996157	0.999225		1.0733	1.01921	1.00257					359.5	302.7	348.25
	0.99434	0.983046	0.991527		0.895124	0.995311	0.993047		1.05282	1.0098	1.00024					240.1	218.65	338.8
	1.04575	0.993831	0.995579		0.955678	0.994042	0.995478		1.03181	1.0172	0.997301					301.05	224.85	176.45
	0.956876	0.982624	0.991629		0.974737	0.991716	0.996693		0.986935	0.980192	0.98626					195.3	365.65	169.75
	0.958183	0.994676	0.995883		1.01046	0.966659	0.993756		0.915708	1.00081	0.998921					279.8	271.6	216.3
	0.904926	0.982941	0.999124		1.00284	0.99087	1.00024		1.01035	1.0118	0.996187					280.3	231.45	175.15
	0.954915	0.998905	0.998719		0.929648	1.00683	0.999428		0.927579	0.988333	0.994667					337.45	310.55	151.45
	0.99641	1.00937	1.00237		0.974519	0.984527	0.994465		0.851343	0.993302	0.991021					377.9	292.45	141.2
	0.880639	0.984315	0.996997		1.01231	0.993936	0.997807		0.897411	1.00229	1.00176					264.5	321.65	506.05
	1.01046	1.00546	0.994363		1.01732	1.00726	1.00186		1.0538	1.01001	1.00105					217.65	354.55	431.7
	0.975935	0.990765	0.99487		1.05925	1.00017	0.998111		0.971905	1.01529	1.00176					312.2	271.3	367.05
	0.923005	1.00081	0.997605		0.998806	1.00895	0.999124		1.03072	1.02904	1.00318					313.7	262.25	435.1
	0.961123	0.986958	0.997807		0.993034	0.992456	0.998516		0.972559	1.01075	1.00277					280.9	287.75	433.25
	0.994123	1.00715	0.999631		0.953608	0.985901	0.996896		1.04999	1.01741	1.00216					314.95	287.6	374.35
	0.862669	0.977549	0.991527		1.04727	1.01191	1.00074		1.00872	1.01688	1.00307					249.9	310.05	479.9
	1.05718	1.00853	0.999225		1.03224	0.999011	0.997909		0.806581	0.976597	1.00247					269.3	286.4	268.9
	0.950886	1.00387	0.998415		1.01645	0.998377	0.998516		1.04259	0.99235	0.999934					255.75	295.85	206.8
	0.98737	0.99161	0.992338		0.926708	0.998588	1.00014		0.994885	0.994782	1.00024					221.4	290.25	179.4
	1.01187	0.984527	0.993047		0.926817	0.992456	0.997402		0.992598	1.00218	0.998314					257.65	286	200.1

## Sheet: Figure 8
RCS Values														Diameter (μm)
		OVCA420, 100,000 cells/mL, 72 hrs				OVCA420, 50,000 cells/mL, 72 hrs				OVCA420, 25,000 cells/mL, 72 hrs						OVCA420, 100,000 cells/mL, 72 hrs	OVCA420, 50,000 cells/mL, 72 hrs	OVCA420, 25,000 cells/mL, 72 hrs		OVCA420, Control, 72 hrs
	Roundness	Circularity	Solidity		Roundness	Circularity	Solidity		Roundness	Circularity	Solidity
	0.68975	0.936229	0.995116		0.726165	0.958271	0.997147		0.744373	0.927833	0.990039					215.3	190.35	160.7		238.4
	0.857367	0.991962	1.00161		0.825558	0.98451	1.0009		0.775861	0.959005	0.997147					218.6	209.65	176.9		223.4
	0.775219	0.911879	0.960998		0.586716	0.847435	0.969933		0.729485	0.884275	0.947289					199.1	264.5	171.55		229.25
	0.899888	0.994271	1.00304		0.8066	0.974014	0.998467		1.05894	0.983146	0.99542					220.1	166.95	161.35		235.35
	0.72338	0.939798	0.988109		0.710528	0.831691	0.937744		0.697033	0.735654	0.932972					199.1	207.7	220.4		224.35
	0.898924	0.985875	0.99278		0.706137	0.944101	0.993491		0.744266	0.916812	0.982728					165.55	192.05	185.6		233.1
	1.05251	0.996266	0.995624		0.866578	0.980732	0.993897		0.868292	0.944836	0.97694					144.45	178.85	199.05		239.3
	0.491822	0.787398	0.943837		0.738375	0.945151	0.996436		0.95344	0.981991	1.0005					213.2	227.55	141.4		239.3
	0.668757	0.900229	0.979783		0.584466	0.890992	0.994507		0.768471	0.978842	0.998974					237.4	259.9	187.7		229.05
	0.786143	0.966457	0.993085		0.64166	0.880391	0.968715		0.850084	0.956276	0.988414					210.1	219.5	187.45		227.45
	0.890891	0.992802	0.998467		0.676148	0.926153	0.988008		0.812705	0.95869	0.992374					213.7	246.3	133.6		220.55
	0.64905	0.85856	0.96181		0.67604	0.912509	0.986586		0.602674	0.834	0.960591					221.95	214.55	176.5		230.8
	0.763973	0.965408	0.998467		0.609636	0.903692	0.998873		0.76408	0.889943	0.988008					185.35	206.8	186.85		205.6
	0.966614	1.00687	0.998061		0.634805	0.903692	0.984657		0.798996	0.911354	0.974097					161.65	221.45	197		222.15
	0.871505	0.968452	0.989633		0.665651	0.916287	0.990343		0.8277	0.960475	0.987195					182.1	210.2	186.5		236.65
	0.757011	0.976219	0.996639		0.727986	0.937699	1.00029		0.866043	0.965618	0.992374					195.95	186.95	193.9		229.25
	0.644766	0.904427	0.993593		0.797603	0.979682	1.00507		0.825986	0.939063	0.99146					220.45	209.45	213.75		251.95
	0.858653	0.980732	0.996944		0.611885	0.840717	0.950133		1.0162	0.953652	0.982118					177.8	238.8	209.9		227.75
	0.842052	0.980207	0.997451		0.887142	0.953443	0.989734		0.930734	0.998994	0.996842					158.2	231.1	154.3		263.4
	0.787429	0.976848	0.996436		0.796854	0.930037	0.974503		0.69564	0.888368	0.973487					159.3	260.9	161.5		248.15
	0.803494	0.982516	1.00101		0.686537	0.92122	0.9941		0.732056	0.869476	0.968816					165.5	233.65	181.4		221.65
	0.880823	0.996475	0.996334		0.874397	1.00036	1.0005		0.632663	0.908205	0.989023					185.15	167.55	166.05		248.5
	0.813883	0.951868	0.99278		0.949263	0.994061	0.994608		0.601389	0.85856	0.967699					182.15	179.7	191.6		226.35
	0.854797	0.988499	0.996944		0.762152	0.970131	1.00243		0.657833	0.703012	0.867782					200.15	163.65	274.9		219.85
	0.816025	0.98598	0.996639		0.717168	0.889838	0.9743		0.831341	0.993327	0.995522					172.9	218.45	122.65		229.35
	1.03088	1.00781	1.00293		0.614884	0.87147	0.983134		0.767721	0.903902	0.959881					171.15	217.7	134.75		245
	0.921844	0.98535	0.992983		0.860688	0.974644	0.993491		0.986642	0.981047	0.984758					168.1	170.15	112.3		216.05
	0.818489	0.977793	0.996334		0.828128	0.957956	0.995319		0.561975	0.820775	0.951453					178.25	235.4	227.25		218.65
	0.580611	0.83442	0.945157		0.828021	0.981361	1.00019		0.966828	1.01096	0.99603					228.25	188.4	122.45		214.05
	0.837018	0.984615	0.997756		0.706458	0.955647	1.00202		0.973254	1.01316	0.998162					194.1	163.7	114.05		222.9
	0.778753	0.940323	0.982829		0.624952	0.709519	0.901697		0.613063	0.873359	0.962216					212.5	221.15	192.3		237.45
	0.946478	1.00351	0.995116		0.683216	0.936649	0.996436		0.869042	0.983566	0.992171					164.05	234.65	121.8		224.1
	0.914775	0.989653	0.998873		0.954618	0.983566	0.995116		0.784108	0.943576	0.980697					159.45	143.25	137.3		238.55
	0.961151	1.00613	0.995827		0.655584	0.917652	0.992273		0.87836	0.977688	0.993796					165.25	216.35	156.55		268.65
	0.881573	0.991857	0.998974		0.828021	0.992382	0.998365		0.724666	0.923424	0.985266					173.2	190.55	149.4		227.95
	0.823308	0.98472	0.999584		0.977645	1.0013	1.0007		0.714277	0.866327	0.955311					172.55	209.25	157.95		227.25
	0.986535	1.00981	0.996944		0.820309	0.974434	0.989125		0.701317	0.883645	0.968106					218.35	173.6	190.4		259.75
	0.70046	0.924159	0.97694		0.74705	0.955857	0.997959		0.902458	0.982621	0.997451					221.25	188.95	187.65		229.55
	0.726593	0.951763	0.999381		0.79257	0.907156	0.969832		0.674541	0.842501	0.94404					208.55	369.05	203.5		216.95
	0.760867	0.972965	0.992983		0.772327	0.964883	0.999381		0.785179	0.945046	0.996233					181.8	201.9	189		228.2
	0.69564	0.941792	0.994405		0.576327	0.850583	0.970339		0.762366	0.960475	0.987703					201.7	242.5	126		241.35
	0.66201	0.921955	0.998974		0.729057	0.924474	0.98222		0.768685	0.945781	0.99278					197.8	270.1	163.7		227.55
	0.865722	0.987344	1.00253		0.724773	0.80902	0.93876		0.602353	0.865068	0.968816					204.8	266.85	211.65		227.15
	0.878788	0.963099	0.990648		0.638233	0.893406	0.984962		0.555227	0.819096	0.950539					203.9	232.75	162.5		242.05
	0.774897	0.965618	0.999381		0.68568	0.869056	0.964552		0.729164	0.890677	0.955819					207.25	222.35	161.25		236.1
	0.825129	0.971495	0.996233		0.937695	0.981361	0.999482		0.782073	0.938224	0.987703					193.4	181.25	179.7		224.25
	0.875468	1.00235	0.996131		0.804887	0.964358	0.988617		0.780145	0.950294	0.989937					157.1	190.5	190.65		231.25
	0.706993	0.830221	0.944345		0.802316	0.940743	0.987195		0.907278	0.980837	1.00141					267.85	224.25	139.4		218.25
	1.04169	1.01526	1.0005		0.776932	0.95974	0.995725		0.70196	0.902538	0.984149					195	234.75	197.2		234.75
	0.65462	0.905791	0.984657		0.986535	1.00645	0.993694		0.81956	0.978528	0.993999					231.5	161.95	135.3		208.6
	0.600211	0.878817	0.990242		0.839053	0.987449	1.0007		0.669507	0.905686	0.986891					251.05	182.8	171.45		226.25
	0.973361	1.01873	1.00111		0.692534	0.903902	0.969933		0.66608	0.913768	0.981712					178.3	208.7	171.2		230.15
	0.780681	0.963624	0.993187		0.527273	0.777427	0.931855		0.726272	0.882491	0.970949					172.3	250.1	182.35		226.5
	0.859081	0.994481	0.999584		0.608779	0.874199	0.972878		0.684287	0.911669	0.990851					187	214.45	184.7		246.4
	0.831448	0.972335	0.998365		0.82213	0.962259	0.99603		0.554156	0.824449	0.948711					190.4	222.7	228.6		226.85
	0.815704	0.966877	0.989531		0.881894	0.972755	0.988414		0.512921	0.780996	0.938049					198.5	148.75	223.85		258.3
	0.778218	0.975379	0.998974		0.812812	0.972545	0.999279		0.609422	0.890363	0.980494					190.7	158.2	188.8		237.5
	0.742124	0.961104	0.998162		1.03366	1.00571	0.994608		0.765686	0.939168	0.984555					194.6	152	180.55		227.55
	0.940052	0.985455	0.990851		0.663188	0.914503	0.982118		0.599033	0.816682	0.947289					171.55	208.7	214.1		253.65
	0.917239	1.01043	0.998467		0.953118	0.990073	0.992476		0.742659	0.949874	0.990851					169.7	151.2	149.2		223.95
	0.73709	0.963309	0.996537		0.93973	1.0076	0.997654		0.53145	0.774174	0.926067					180.05	170.25	202.8		220.85
	0.976467	0.96037	0.984657		0.962758	1.00718	0.997553		0.70453	0.936124	0.989937					204.45	177.25	207.8		231.3
	0.795676	0.972545	1.00233		0.576755	0.87147	0.977447		0.803494	0.979472	1.00121					188.75	207.55	205.05		248.55
	0.86872	0.993222	1.00141		0.584252	0.842396	0.962318		0.756476	0.947775	0.987195					196.3	232.45	162.35		213.6
	0.646158	0.904532	0.986485		0.800495	0.960475	0.988414		0.919166	0.992592	0.993694					237.95	175.45	144.85		222.7
	0.798353	0.907996	0.995827		0.529201	0.792961	0.946274		0.877396	0.970026	0.988414					216.6	256.75	169		212.55
	0.821702	0.958271	0.995319		0.707529	0.943052	1.00283		0.733127	0.824868	0.937643					209.35	208.65	184.3		228.55
	0.966185	0.97139	0.988516		0.805958	0.962784	0.992882		0.92495	0.957641	0.994811					156.8	142.45	156.2		238.95
	0.780467	0.960685	0.995522		0.729164	0.943681	0.990445		0.679575	0.915343	0.980494					180.6	220.85	209.6		210.85
	0.62613	0.889418	0.989531		0.984286	0.962364	0.984962		0.905243	0.966982	0.985672					230.25	180.2	184.15		245.95
	0.915097	0.976638	0.989734		0.9242	1.00771	0.997553		0.671863	0.924684	0.991257					212.5	181.35	202.6		273.5
	1.02466	1.02198	0.999685		0.85951	0.965618	0.99278		0.855332	0.953233	0.988516					176	197.4	157.2		228.75
	0.838946	0.986504	0.995624		0.842587	0.990178	0.994811		0.544838	0.856461	0.976737					165.3	161.5	147.48		220.95
	0.825665	0.974644	0.999482		0.90942	0.981047	0.998568		0.707101	0.923424	0.982321					181.7	164.1	181.8		254.3
	0.793855	0.966352	0.997451		0.785072	0.980417	0.998771		0.924736	0.995951	0.993288					167.6	178.4	134.65		226.4
	0.919059	1.00025	0.997248		0.915311	0.976428	0.984149		0.96083	0.992067	0.989836					167.95	149.6	133.65		227.1
	0.947656	0.999939	0.995014		0.750156	0.956486	0.997654		0.92088	0.979052	0.993085					172.1	195.35	165.55		220.35
	0.873754	0.998994	1.0004		0.687179	0.87021	0.956225		0.778325	0.940428	0.980392					172.5	185.8	219.65		229.25
	0.828985	0.979157	0.998467		0.59839	0.856986	0.966176		0.76001	0.876928	0.965669					189	247.45	175.3		220.05
	0.854583	0.972965	0.995217		0.878039	0.999309	0.997553		0.567437	0.865592	0.99542					233.3	195.7	139.81		210.2
	0.768364	0.976743	0.996233		0.566794	0.826653	0.951249		0.63909	0.882491	0.967801					178.85	235.5	213.25		216.65
	0.621846	0.882491	0.983032		0.831663	0.962784	0.990445		0.938552	1.01295	0.998568					221.5	148.85	145.8		218
	0.641981	0.89624	0.984555		0.869577	0.979052	0.991156		0.551693	0.842501	0.99014					259.65	181.45	197.95		215.25
	0.902244	0.998575	1.00009		0.643267	0.882176	0.97298		0.770185	0.965828	0.990749					175.2	217.15	145.5		256.6
	0.728414	0.962364	1.00253		0.908563	1.0034	0.998974		0.625487	0.854257	0.959982					239.1	188.25	216.3		217.3
	0.821916	0.963099	0.994303		0.9453	0.989968	0.99735		0.975182	0.992802	0.99278					182.05	193.25	159.8		224.45
	0.750478	0.963309	1.0007		0.859402	0.987764	0.993288		0.854261	0.953443	0.981408					219.05	165.45	150.65		204.4
	1.01834	1.01673	0.996131		0.63095	0.908625	0.998974		0.808635	0.919016	0.977854					150.4	199.25	162.1		209.8
	0.759474	0.945676	0.978767		0.771363	0.970131	0.993288		0.885536	0.990283	0.997654					220.1	161.75	175.9		224.4
	0.968756	1.00277	1.00101		0.930305	0.992067	0.993187		0.99928	1.01747	0.998365					177.95	157.7	163.8		218.25
	0.978931	1.00529	0.998365		0.85544	1.00361	1.00101		0.725951	0.923634	0.982829					168.45	188.3	177.95		220.1
	0.888963	0.993222	0.989734		0.765044	0.978947	1.0007		0.882751	0.987029	0.995014					180.5	196.7	143.65		218.05
	0.790749	0.971076	0.99278		0.679361	0.921535	0.997147		0.969827	0.97349	0.99014					204	201.4	163.3		222.65
	0.512278	0.839982	0.989836		0.903315	1.00823	0.999584		0.785929	0.938119	0.988008					237.55	159.15	182.25		210.95
	0.667686	0.931401	0.995827		0.879752	0.991018	0.996334		0.665651	0.910934	0.982118					197.8	212.85	200		216.15
	0.878574	0.994166	0.989429		0.878146	0.993327	1.00019		0.6287	0.923005	1.00263					148.1	193	172.1		219.5
	0.921094	0.991018	0.992577		0.895496	1.00109	0.990445		0.932447	0.995426	0.994913					170.75	136.4	139.4		215.75
	1.00324	1.00393	1.00131		0.927199	1.00928	0.997248		0.766757	0.957431	0.989734					178.1	197.6	182.6		229.9
	0.926342	1.00382	0.997654		0.978931	0.995636	0.990039		0.857367	0.987449	0.99603					149.3	152.2	161.65		231.15
	0.704102	0.942107	0.996842		0.955261	1.00225	0.995928		0.848157	0.938643	0.978158					212.4	155.2	195.75		213.45
	0.852012	0.991228	1.00263		0.639946	0.874724	0.974198		0.62463	0.900439	0.990546					205.3	192.65	219.6
	0.623452	0.855096	0.970949		0.79996	0.982726	1.0004		1.03666	1.0012	0.993999					206.55	179.05	152.55
	0.874076	0.991542	0.99735		0.82695	0.983146	0.996334		0.678825	0.877663	0.970949					189.35	187.5	200.3
	0.781217	0.9716	1.00324		0.731199	0.915553	0.968512		0.82288	0.944206	0.990749					186.6	202.15	181.6
	0.832198	0.991962	1.00263		0.711706	0.902853	0.975721		0.970898	0.990598	1.00101					191.05	184	163.8
	0.868935	0.978842	0.996436		0.927735	0.992277	0.999584		0.806065	0.986819	0.996131					200.15	196.6	200.6
	0.841409	0.981886	0.989734		0.852334	0.988709	0.995522		0.988677	1.00214	0.999076					206.6	177.75	145.95
	0.694677	0.935705	0.999787		0.955582	0.976428	0.993593		0.760331	0.953233	0.989429					194.45	146.3	188.55
	0.803815	0.961839	0.998061		1.05808	1.01012	0.99735		0.980216	0.926363	0.980798					190.1	143.05	229.95
	0.742338	0.93413	0.989125		1.01888	1.02177	0.996537		0.690821	0.875458	0.958967					195.65	145.2	289.85
	0.766865	0.967822	0.997451		0.866471	0.987659	0.990546		0.659332	0.936334	1.00151					191.05	207.05	228.3
	0.727129	0.948929	0.995928		0.853405	0.983041	0.996334		0.520204	0.814792	0.975315					214.55	204	200.05
	0.912098	0.999414	0.996334		1.0222	1.00319	1.0004		0.591642	0.786139	0.922513					173.15	164.75	261.75
	0.763651	0.965618	0.999279		0.785929	0.97265	0.995217		0.638661	0.884065	0.958459					193.15	189.75	218.25
	0.763223	0.963519	0.995725		0.80403	0.981361	0.993694		0.837125	0.987659	1.00161					210.2	183.05	187.05
	0.924629	1.00046	0.99471		1.00303	1.01463	1.00334		0.76076	0.936229	0.99014					154.95	159.1	177.35
	0.755726	0.957746	0.992882		0.911027	0.991857	0.998264		0.661688	0.868846	0.970847					179.5	207.05	202.8
	0.757654	0.951973	0.999584		0.864329	0.981991	0.997248		0.622167	0.877767	0.970847					153.75	140.75	199.5
	1.02145	0.964883	0.99339		0.920023	0.990493	0.995116		0.927413	1.00928	1.0006					226.25	170.55	169.25
	0.866471	1.00099	0.996131		0.938552	1.01232	0.998568		0.562189	0.827912	0.943938					181.1	149.1	219.45
	0.624416	0.90978	0.990343		1.00785	0.99742	0.99735		0.597105	0.88333	0.995624					201.75	162.45	238.8
	0.748764	0.96058	0.995827		0.720489	0.945676	0.991359		0.481432	0.780156	0.961302					176.6	235.3	257.5
	0.814097	0.93413	0.9875		0.887571	0.983776	0.990445		0.911991	0.987239	0.993593					175.85	241.5	187.75
	0.679146	0.920381	0.984758		0.638126	0.906421	0.976838		0.947014	0.897185	0.97298					222.8	226.05	219.2
	0.69789	0.940743	0.996944		0.838838	0.982726	0.99339		0.824058	0.929197	0.978767					199.75	186	169.4
	0.867649	0.961944	0.992476		0.721667	0.956486	0.994202		0.824808	0.979262	0.990953					159.2	184.3	152.65
	0.766008	0.954282	1.00161		0.861759	0.962049	0.990648		0.705066	0.912929	0.973589					227.1	169.75	197.7
	0.705815	0.931821	0.989633		0.893997	1.01253	1.0004		0.873861	0.99847	0.998873					221.55	156.25	138.1
	0.73966	0.952393	1.00222		0.879645	1.00655	0.995725		0.90685	1.00225	0.997147					198.4	154.1	145.6
	0.953654	1.00498	1.00243		0.753798	0.93476	0.988922		0.957617	0.989968	1.00486					180.05	209.3	148.5
	0.685466	0.948509	0.994913		0.705922	0.942527	0.99867		0.755619	0.942422	0.985469					202.7	171.75	175.3
	0.773826	0.952603	0.988414		0.805636	0.987869	1.00131		0.724559	0.951028	0.987906					190.8	228.4	184.1
	0.750585	0.944521	0.99207		0.850406	0.969186	0.996131		0.56583	0.781835	0.91571					202	190.55	229.5
	1.02295	1.00477	0.996537		0.849335	0.993117	0.997959		0.864651	0.920171	0.98222					157	176.9	156.55
	0.770292	0.97349	0.999482		0.810991	0.960265	0.995928		0.981394	0.999309	0.997147					183.8	168.7	149.95
	0.762045	0.887844	0.966887		0.682467	0.938433	0.995522		0.469651	0.761159	0.948711					202.3	175	188.95
	0.75669	0.949664	0.991054		0.750692	0.94641	0.986789		0.595712	0.848799	0.963536					182.7	171.1	198.85
	0.922808	1.0097	0.99999		0.764508	0.951868	1.0004		0.817953	0.957116	0.986079					169.5	190.75	173.2
	0.608458	0.866117	0.970238		0.762688	0.923214	0.976737		0.640482	0.851318	0.951757					208.8	180.35	187.85
	0.824058	0.981886	0.996233		0.714705	0.934445	0.989633		1.0343	1.02177	1.0006					199.75	166.95	152.65
	0.880288	0.988814	0.99542		0.843551	0.990598	1.00172		0.989534	0.818571	0.932464					203.35	205.05	185.35
	0.55919	0.799468	0.940994		0.605887	0.87231	0.980392		0.980644	1.00813	1.00131					275.65	214.75	132.55
	0.615955	0.883645	0.97633		0.907171	0.979052	0.993694		0.788607	0.967612	0.995014					241.55	171	171.35
	1.02531	1.01442	0.995928		0.713634	0.955647	0.996537		0.513349	0.806186	0.950336					153.35	223.2	184.15
	0.970148	1.00655	1.00497		0.573328	0.867482	0.99146		0.789999	0.958481	0.997147					141.2	194.05	151.95
	0.757118	0.955017	0.993491		0.874718	0.987344	0.997451		0.433557	0.685379	0.887887					191.7	188.4	197
	0.611778	0.88501	0.984962		0.805958	0.958481	0.993593		0.933197	0.990913	0.998873					218.25	197.5	153.7
	0.90535	0.986085	0.997248		0.703031	0.919121	0.990648		0.638018	0.825498	0.949016					188.1	197.6	232
	0.912847	1.01316	1.00111		0.826843	0.980207	1.0004		0.491714	0.78299	0.949726					182.1	180.15	187.5
	0.809492	0.967822	0.997857		0.701424	0.928357	0.984962		0.715883	0.946095	0.991968					202.35	193.1	222.65

## Sheet: Figure 9
		ES-2 Static	ES-2 Shaker	OVCA420 Static	OVCA420 Shaker
		0.00995755	0.0287295	0.0183656	0.0179283
		0.0138129	0.0272092	0.0159327	0.0215176
		0.0157447	0.0292938	0.0178187	0.0218858
		0.00979173	0.0258926	0.0179384	0.0242051
		0.0158193	0.0340428	0.0152733	0.0169159
		0.0156701	0.0246857	0.0222778	0.0173393
		0.00881025	0.0125608	0.0181093	0.0177074
		0.00877871	0.016973	0.0164042	0.0194929
		0.00821098	0.0121236	0.0161446	0.0179283
		0.00889436	0.0122627	0.0170328	0.0163733
		0.00692835	0.0120838	0.0160816	0.0164448
		0.0100719	0.0124813	0.0156613	0.0166355
		0.00707553	0.015065	0.0174088	0.0168023
		0.00990364	0.0180065	0.0157719	0.0168261
		0.0101139	0.0149855	0.0166346	0.016707
		0.00817944	0.0153631	0.0154401	0.0172551
		0.0081479	0.0133558	0.0162365	0.0160873
		0.00897846	0.012839	0.015971	0.0171121
		0.0110076	0.0166152	0.014865	0.0171598
		0.0123848	0.0166351	0.0179169	0.0191982
		0.0140039	0.0131173	0.017799	0.0161714
		0.0141826	0.0205107	0.0165221	0.0178012
		0.013699	0.0193182	0.0162274	0.0174625
		0.0154127	0.0148663	0.0157362	0.0168275
		0.00943054	0.017132	0.0163846	0.0177165
		0.00984056	0.0151445	0.0164828	0.0174202

## Sheet: Figure 10
RCS Values														Diameter (μm)
		ES-2, 100,000 cells/mL, 72 hrs				ES-2, 100,000 cells/mL, 120 hrs				ES-2, 100,000 cells/mL, 168 hrs						ES-2, 100,000 cells/mL, 72 hrs	ES-2, 100,000 cells/mL, 120 hrs	ES-2, 100,000 cells/mL, 168 hrs		ES-2, Control, 72 hrs	ES-2, Control, 120 hrs	ES-2, Control, 168 hrs
	Roundness	Circularity	Solidity		Roundness	Circularity	Solidity		Roundness	Circularity	Solidity
	0.98236	0.961055	0.993654		0.968132	0.99518	0.995449		1.00919	0.979729	0.992252					274.9	298.75	390.85		475.6	646.95	817.9
	0.935747	0.970782	0.994161		0.971366	0.969168	0.993225		1.00444	0.979625	0.995176					314	280.9	413.45		314.65	653.05	818.9
	0.984648	0.98717	0.993553		1.02549	0.972854	0.996358		0.965905	0.974199	0.991647					272.6	368.95	325.65		315.7	668.1	802.2
	1.0599	0.983364	0.996491		0.962526	0.989704	0.995449		0.976884	0.98192	0.997394					179.55	316.2	494.4		319.65	671.75	786.25
	1.02876	0.997108	0.994971		0.887598	0.976224	0.994842		0.956827	0.972113	0.993058					259.7	400.85	293.05		328.95	655.3	828.15
	0.982252	0.943716	0.987273		0.939562	0.992758	0.995651		1.01816	0.992563	0.997293					209.2	228.9	416.8		329.1	688.95	833.35
	1.06764	0.950906	0.98626		0.946462	0.983701	0.996257		0.88536	0.968461	0.995983					194.2	275	473.1		312.45	688.85	855.6
	0.907213	0.972685	0.992642		1.04047	0.992758	0.995954		0.959888	0.969609	0.996083					292	307.7	411.95		317.3	663.6	839.85
	0.976479	0.940862	0.993857		1.01492	0.982964	0.995954		1.03832	0.987972	0.996386					383.5	298.5	385.15		302.8	701.7	868.35
	1.01155	0.992562	0.990413		0.968024	0.989388	0.998784		0.883882	0.971487	0.99326					265.1	360.4	376.95		339.9	622.95	811.65
	0.837076	0.959152	0.988286		0.993251	0.994337	0.99747		1.01235	0.958862	0.98721					176.3	417.9	415.55		439.75	657.05	837.7
	0.990638	1.00007	0.993756		0.985274	1.00034	0.999693		0.935397	0.982859	0.996789					268.2	424.55	350.85		299.8	661.05	837.75
	0.914728	0.970888	0.991325		0.947864	0.975697	0.993529		0.923363	0.976286	0.987714					322.15	378.65	183.9		490.05	633.35	774.95
	0.961559	0.92458	0.995275		0.986459	0.99518	0.998481		0.965905	0.979729	0.996285					338.25	320.45	346.25		306.65	638.5	789.95
	0.951757	0.913901	0.975647		0.933309	0.975697	0.996459		0.987651	0.979729	0.996285					331.4	363.55	401.05		304.9	664.15	824.7
	0.876174	0.947417	0.990312		1.05018	0.989177	0.994539		0.967172	0.975869	0.993663					265.7	343.8	373.45		295.2	639.05	797.15
	0.906233	0.980298	0.996288		0.926948	0.961796	0.994438		0.993246	0.980251	0.995579					331.25	283.9	403.65		300.55	675.85	807.25
	1.0452	0.964439	0.98778		0.963173	0.988966	0.993124		1.03853	0.980668	0.992352					362.55	308.6	340.7		306.25	660.4	809.35
	1.00033	0.976491	0.997503		0.976218	0.985702	0.993529		0.915974	0.975556	0.996184					357.15	293.65	329		313.25	674.5	837.5
	1.01776	0.988016	0.994262		1.02301	0.991283	0.994539		0.940359	0.986616	0.996285					266.8	277.3	420.5		306.3	655.2	814.9
	1.01187	0.958518	0.992135		1.04414	0.986228	0.994135		1.00296	0.983694	0.996285					280.9	208.85	387.8		307.8	673	842.1
	1.00893	0.973002	0.993148		1.02721	0.969063	0.992922		0.957882	0.983798	0.997394					264.3	322.2	406.55		320.65	662.75	826.8
	0.911243	0.961478	0.989603		1.05686	0.999603	0.998683		0.99578	0.993815	0.993159					334.2	298.45	344.85		303.45	657.8	817.9
	0.978984	0.883981	0.99092		0.968886	0.972643	0.997773		0.968544	0.987868	0.997899					321.6	381.55	421.75		300.2	683.45	806.1
	1.00828	0.975117	0.981398		0.974493	0.992336	0.994943		0.925052	0.965957	0.99084					175.25	304.8	431.85		315.2	675.2	803.75
	1.04694	0.981566	0.988894		0.994114	0.980647	0.996156		1.01341	0.98599	0.995277					222.2	340	345.4		302	654.8	799.95
	0.942173	0.951223	0.991527		0.929752	0.970116	0.992013		0.98174	0.972947	0.991344					236.85	266.4	362.35		323.45	654.45	812.6
	0.830541	0.862201	0.985247		0.963712	0.983701	0.993124		0.96316	0.982964	0.994773					276.55	281.45	395.6		299	675	822.4
	1.04999	0.991187	0.988691		0.948726	0.989388	0.997066		1.03199	0.988076	0.992957					253.85	320.65	335.9		313.7	634.05	829.3
	0.883362	0.887787	0.990514		0.827332	0.972117	0.999592		1.02259	0.975764	0.994773					274.3	376.35	381.85		311.3	648.85	791.35
	1.04084	0.963699	0.989805		0.791647	0.955162	0.99747		0.967172	0.974512	0.995983					268.45	379.05	355.1		296.9	659.75	772.15
	0.932916	0.98569	0.98778		0.95541	0.985175	0.989587		0.974456	0.98119	0.993462					226.8	178.15	409.55		305.1	680.05	782.85
	1.05762	0.955769	0.994363		0.971582	0.98844	0.994438		0.933075	0.976912	0.992857					329	161.7	345.9		442.95	690.6	751.15
	0.997608	0.978077	0.988691		1.00371	0.971485	0.980795		0.972661	0.97806	0.992352					255.4	147	409.75		463.8	725.05	808.3
	0.903619	0.961055	0.982918		0.955087	0.958427	0.984938		0.904678	0.97806	0.996789					206.55	171.3	424.5		448.2	679.55	815.75
	0.869095	0.937267	0.983728		0.983225	0.982543	0.996459		0.995463	0.990163	0.995277					282.45	315.15	392.6		455.3	685.75	808
	0.990529	0.97554	0.984943		0.8476	0.978646	0.99939		0.964533	0.991206	0.993159					247	371.2	364.35		454.35	688.35	829.3
	1.00752	0.987276	0.989907		1.03174	0.997602	0.997874		1.0474	0.989015	0.99689					248.6	397.15	379.8		441.05	690.6	776
	0.754305	0.955452	0.996288		0.955302	0.982753	0.997066		1.04634	0.981086	0.993865					287.55	344.4	355		452.05	702.9	766.2
	0.813987	0.92532	0.979069		0.915521	0.973907	0.992619		0.981317	0.991832	0.994571					261.4	371.25	323.2		486.55	703.55	769.05
	1.03812	0.981566	0.992135		1.00069	0.992863	0.995954		0.972344	0.980773	0.99326					339.15	259.7	367.9		460.1	717.25	787.05
	1.05805	0.957355	0.997301		1.02258	1.00392	0.994842		0.919985	0.973365	0.992756					336.25	329.2	423.05		455.7	695.1	847.75
	1.0538	0.986535	0.995782		1.02926	0.990651	0.993731		1.03368	0.991102	0.994773					335.4	264.85	314.8		453.95	671.65	801.2
	0.999568	0.995628	0.995376		1.04877	1.00497	0.992114		1.02175	0.982859	0.99205					396.8	178	364.75		477.4	670.25	792.35
	0.93444	0.979029	0.98859		0.712299	0.923253	0.990194		1.00064	0.989328	0.994369					185.7	393.75	358.5		473.6	675.95	816.9
	0.915708	0.99087	0.998618		1.00543	0.994127	0.999289		1.01035	0.984842	0.994067					253.05	324.3	319.9		463.55	691.1	828.65
	0.932044	0.989496	0.997909		1.00328	0.990862	0.99363		0.9677	0.985051	0.995277					274.85	268.95	371.4		461.5	742.35	774.3
	0.956985	0.986113	0.99406		1.03487	1.00234	0.997268		1.01119	0.974512	0.991042					312.5	314.3	361.55		478.6	687.55	694.1
	1.01612	0.954606	0.989502		0.960046	0.996233	0.997975		0.956616	0.991102	0.99568					292.15	354.1	435.3		464.45	678.75	655.35
	1.01089	0.99806	0.992338		0.967916	0.99855	0.997571		0.939092	0.964287	0.993058					263.85	341.7	388.1		463.45	700.45	804.6
	1.01699	0.991399	0.996389		1.00856	0.998339	0.998278		0.975406	0.999553	0.997293					256.8	384	465.25		474.3	716.5
	0.980182	0.995417	0.996592		0.961879	0.995074	1.0005		0.903412	0.976495	0.996789					233.7	354.2	474.05		466.3	681.7
	1.03028	1.00081	1.00095		0.998319	1.00782	0.999491		0.664522	0.818528	0.935278					382.7	427.65	363.2		475.6	658.45
	0.910807	0.995839	0.994161		1.02236	1.0036	0.998379		0.952921	0.988389	0.994873					222.55	348.45	441.8		480.65	628.4
	0.964717	0.97332	0.990616		0.828734	0.974223	0.994943		0.953026	0.98119	0.993562					336.4	328.1	313.3		462.1	685.85
	1.03344	1.00144	0.9972		0.993898	0.991915	0.997773		0.945426	0.974199	0.994571					259	362	381.1		457.65	686.35
	0.921262	0.991082	0.995478		0.89342	0.989809	0.99656		1.02407	0.984007	0.994773					253.65	319.1	433.1		472.1	666.4
	1.01111	0.995205	0.993553		0.881884	0.972854	0.991406		0.98269	0.973365	0.99084					308.65	305.5	384.55		470.15
	1.06186	1.00261	0.997301		0.93277	0.997602	0.998986		0.929697	0.983903	0.992756					289.4	315.5	390.75		473.05
	0.973757	0.970994	0.983829		1.01158	1.00413	0.998278		0.902567	0.971382	0.992252					252.75	349.55	263.9		460.45
	0.989657	1.00091	0.999833		0.973414	1.0016	0.995954		0.9734	0.986616	0.99326					280.95	372.6	317.35		459.5
	0.936945	0.981566	0.993756		1.01913	1.00929	0.998076		0.8178	0.954271	0.992252					284.25	297.85	279.95		460.65
	1.02004	0.985795	0.991021		0.916275	0.997497	0.996965		1.00855	0.993919	0.997394					337.55	306.35	386.1		512.25
	0.974301	0.96687	0.981297		0.863449	0.988335	0.999087		0.95366	0.985051	0.994369					261	270.4	379.35		502.95
	0.97441	0.979558	0.992844		1.00166	1.01466	0.999087		0.891483	0.993711	0.995579					350.25	321.3	347.25		568.65
	1.01819	1.00578	0.992439		0.977835	1.00297	0.999996		1.03347	0.974095	0.991142					193.05	395.9	340.65		526.4
	0.959272	0.97776	0.989704		0.939562	0.991389	0.995146		0.93033	0.982546	0.99084					215.45	158.15	184.95		516.65
	1.00534	0.992985	0.993452		0.94064	0.953372	0.980997		0.951549	0.892503	0.959882					270.2	148.1	218.1		539.8
	0.985519	0.995205	0.997503		0.949804	0.982543	0.99747		0.819278	0.968044	0.984386					258.3	323.15	172.2		506.3
	0.88652	0.960527	0.987982		1.01503	0.997813	0.999794		0.885255	0.977747	0.991042					310.3	385.7	156.2		520.7
	0.953717	0.992668	0.992844		1.02538	0.994021	0.991912		0.872798	0.961783	0.991142					257.8	248.95	216.95		513.9
	0.899372	0.976491	0.994465		1.02053	0.989493	0.995954		0.97625	0.985572	0.986705					263	314.5	149.35		535.45
	0.920718	0.992139	0.997605		0.921989	0.976645	0.995044		0.780747	0.931734	0.983075					324.25	238.75	193.65		517.1
	1.03006	0.990976	0.997605		0.970396	0.996759	0.997571		0.766601	0.888225	0.967143					289.65	360.65	203.45		514.85
	1.00697	0.984315	0.988286		1.02506	1.00297	0.998177		0.616596	0.858489	0.960992					263.2	273	243.25		519.15
	1.03246	1.00335	0.998719		0.942904	0.999287	0.997268		0.793837	0.916083	0.976117					324.35	350.55	199.25		533.4
	1.04988	1.01159	1.00135		0.940317	0.999076	0.99747		0.920302	0.972217	0.994873					338.7	312.65	328.4		537.95
	0.948272	0.992456	0.999529		1.0616	0.9936	0.995348		0.728704	0.890416	0.985193					338.1	327.3	272.3		485.65
	1.03257	1.00409	0.99801		0.974493	0.992126	0.996358		0.977306	0.984738	0.992957					204.85	404.4	389.7		465.85
	1.01198	1.00398	1.00004		1.02613	1.00308	0.998278		0.940148	0.980773	0.994773					228.4	370.65	383		474.85
	0.99543	0.978712	0.99254		0.860645	0.968536	0.997874		0.975723	0.979834	0.993764					261.9	501.3	299		476.1
	1.0268	0.994994	1.00125		0.94215	1.00055	0.994842		0.607623	0.825831	0.947681					312.1	307.4	191.2		471.85
	0.97441	0.998165	0.998314		0.927919	1.00224	0.99939		0.972767	0.991728	0.986806					294.15	342	182.1		471.85
	0.9914	0.988756	0.992743		1.04468	0.987808	0.994438		0.918824	0.927978	0.974605					217.5	378.5	150.1		505.9
	0.898718	0.989707	0.997605		0.992497	0.988545	0.988577		0.974456	0.984424	0.990941					213.4	201.95	288.95		521.7
	1.02919	0.991399	0.993452		0.862263	0.969273	0.988172		0.878815	0.964809	0.986					222.8	165.15	186.45		474
	0.997608	0.992245	0.993047		0.894282	0.960427	0.984332		0.848096	0.945194	0.994167					185.95	221.65	352.2		501.15
	1.00251	1.00652	0.997807		1.03605	0.995917	0.994842		0.89085	0.982964	0.996789					225.75	283.85	336.7		473
	0.793076	0.95006	0.990109		0.994545	0.995285	0.996864		0.647948	0.890103	0.982672					284.8	346.15	230.75
	1.02636	0.992985	0.9894		0.778063	0.955057	0.994135		0.979312	0.948011	0.985596					146.45	227.45	174.85
	1.05903	0.995945	0.997301		0.933525	1.00171	0.997874		0.805977	0.913266	0.981865					283.2	259	199.45
	0.866481	0.961901	0.993553		0.923067	0.982648	0.997167		0.849997	0.943733	0.983277					226.95	330.1	317.55
	0.94849	0.97924	0.998314		0.973522	0.988545	0.996459		0.977623	0.983381	0.995882					243.6	352.45	365.3
	1.07036	1.00662	0.99801		0.973738	0.99181	0.996156		1.019	0.981816	0.996789					249.75	325.9	324.75
	0.931827	0.977232	0.989805		1.01794	1.00518	0.99747		0.97435	0.991206	0.996285					230.65	351.4	403.15
	0.956876	0.98939	0.992034		1.05438	1.00476	0.997975		0.980156	0.966165	0.989327					175.35	350.5	382.2
	0.943262	0.969619	0.993148		1.0422	1.00645	0.997369		1.00602	0.982964	0.996083					237.1	344.05	441.2
	1.03562	1.00694	0.996085		0.980638	0.99876	0.997268		1.02439	0.991832	0.996588					228.85	360.6	383.9
	0.958727	0.963804	0.992642		0.985705	0.987176	0.996661		0.963794	0.991624	0.995378					224.4	294.4	374.95
	0.705296	0.905655	0.985551		1.01514	1.0016	0.992518		1.04402	0.99851	0.99931					211.4	263.55	377.45
	0.944024	0.992456	0.996693		1.02311	0.99518	0.99747		0.894016	0.981607	0.993966					240.25	373.8	369.25
	1.05282	0.987064	0.996592		0.896115	0.980542	0.993023		0.93223	0.993919	0.996386					266.6	234.05	351.3
	0.895451	0.992456	0.998921		0.927703	0.975171	0.997975		1.04392	1.00101	0.997596					316.45	331.45	494.2
	0.968311	0.993513	0.999023		0.915305	0.980963	0.994135		0.949015	0.998823	0.997495					297.65	208.5	409.15
	0.964608	0.999857	0.998314		0.844797	0.976119	0.991507		0.895389	0.990372	0.997495					265.4	181.65	459.2
	0.957747	0.98717	0.995984		0.974277	0.996549	0.994337		0.843557	0.987555	0.99931					255.05	281.9	458.4
	1.00196	0.976703	0.993148		1.04888	0.995812	0.998379		1.04561	1.00592	0.998302					231.25	333.65	371.75
	1.02963	1.00514	1.00176		1.03088	0.991599	0.995752		0.979312	1.00508	0.997999					369.25	342.05	385.05
	0.797215	0.959998	0.999732		0.889862	0.991705	0.99747		0.923258	0.998301	0.9981					330.35	437.1	355.45
	0.865174	0.965073	0.99568		0.980853	1.00308	0.998683		0.934764	0.96074	0.989529					225.8	344.7	386.45
	1.00414	1.00113	0.996491		1.0091	0.988229	0.993529		0.947748	1.00133	0.997697					231.8	268.15	352.15
	1.04302	0.996791	0.996896		1.00252	1.00002	0.993225		1.01151	0.990163	0.994167					293.95	189.35	425.2
	1.00469	0.99161	0.997605		0.942797	0.994021	0.995853		1.00855	1.00112	0.998201					238.8	297.5	425.3
	1.02124	0.999223	0.999732		1.04964	0.996865	0.997571		0.985857	0.997988	0.997092					262.85	335.3	412.7
	1.00436	0.999646	0.993756		0.991527	0.995074	0.996864		0.945215	1.00289	0.997999					222.2	376.95	380.9
	0.927143	0.98643	0.991021		0.998426	1.00202	0.998784		1.00465	1.00331	0.996184					245.15	401.1	342.85
	0.960252	0.998905	0.999023		0.87865	0.984122	0.994135		1.00802	1.00947	0.998907					339.15	320.05	389.5
	0.950559	0.991928	0.99801		0.945492	0.982543	0.995449		0.926108	0.999762	0.997293					381.75	357.3	419.1
	1.02037	0.99954	0.997605		1.01535	0.946737	0.980087		0.982373	1.00811	0.999109					330.35	256.6	459.5
	1.05304	1.00239	0.997301		0.938053	0.997391	0.998379		0.994513	1.00592	0.996083					227.8	316.6	390
	0.968093	0.997742	0.998618		1.03627	1.00392	0.998076		0.922413	0.986094	0.996184					289.55	350.65	415.7
	1.07188	0.991928	1.00014		0.975139	1.00139	0.997773		0.983956	0.996945	0.996588					367.75	345.4	380.3
	1.01917	0.997214	1.00064		0.921774	0.990441	0.998076		1.0398	0.989746	0.993058					344.8	285.2	412.7
	0.985737	0.986958	0.999428		0.935142	0.994759	0.997773		1.01193	0.999658	0.997596					297.4	327.45	423.65
	0.970707	0.988544	0.998516		0.957782	0.976435	0.992215		0.978573	0.989746	0.997596					359.75	338.2	386.85
	0.980291	0.986113	0.996592		0.995515	0.998339	0.998278		0.927797	1.00362	0.997092					250.7	304.2	373.45
	1.02277	0.994042	0.999327		0.943228	0.987913	0.994539		1.04381	1.00759	0.998806					324.2	281.05	393.8
	0.95045	1.00187	1.00186		0.964143	0.994021	0.998379		0.894016	0.976182	0.993058					361.35	380.95	390.15
	1.04662	1.0118	0.999732		0.986136	1.00066	1.0001		0.951971	1.00143	0.997899					306.35	332.4	431.9
	1.0293	1.01128	1.00135		0.958537	0.988229	0.995449		0.88251	0.991832	0.997899					284.25	311.9	371.1
	0.9584	0.959892	0.992743		0.93277	0.99181	0.99656		0.977939	1.00216	0.9981					252.85	300.95	409.55
	0.994667	0.989813	0.997402		0.996701	1.0095	0.999491		0.975511	0.993189	0.996285					359.5	280.2	396.4
	0.99434	0.983046	0.991527		1.02171	1.00339	0.996763		0.988918	1.00675	0.997394					240.1	265.05	355.85
	1.04575	0.993831	0.995579		0.964466	0.99518	0.998177		0.975934	0.99465	0.997495					301.05	323.4	332.65
	0.956876	0.982624	0.991629		0.994114	1.00529	0.998278		0.962633	0.993293	0.99689					195.3	365.1	425.75
	0.958183	0.994676	0.995883		1.05567	0.991705	0.996864		0.955982	1.00237	0.997394					279.8	292.3	363.95
	0.904926	0.982941	0.999124		1.02872	0.987387	0.993933		1.0208	0.998093	0.997899					280.3	344.75	408.25
	0.954915	0.998905	0.998719		1.00479	1.0015	0.998481		0.920091	0.996945	0.997193					337.45	337.35	398.9
	0.99641	1.00937	1.00237		0.965329	0.998234	0.998481		1.00306	1.00373	0.997193					377.9	344.75	421.75
	0.880639	0.984315	0.996997		1.07044	1.00297	0.99555		0.984484	1.00258	0.998403					264.5	316	445.05
	1.01046	1.00546	0.994363		0.9746	0.994337	0.996864		1.00824	0.995902	0.997999					217.65	293.3	442.85
	0.975935	0.990765	0.99487		0.977188	1.00613	0.997369		0.99124	0.993293	0.997293					312.2	315.7	498.35
	0.923005	1.00081	0.997605		0.847385	0.99202	0.999491		0.98459	1.00383	0.998302					313.7	354.7	361.7
	0.961123	0.986958	0.997807		0.982902	1.00824	0.996257		0.86752	0.983172	0.994773					280.9	346	344.75
	0.994123	1.00715	0.999631		1.0063	1.00582	0.992619		0.983534	0.993815	0.99689					314.95	264.6	415.3
	0.862669	0.977549	0.991527		1.01233	1.00898	0.996257		0.986279	1.00091	0.997999					249.9	298	453.8
	1.05718	1.00853	0.999225		1.02053	1.01129	0.999491		0.937086	0.98672	0.99689					269.3	308.25	487.25
	0.950886	1.00387	0.998415		0.951206	1.01056	1.00121		1.0037	0.995902	0.996184					255.75	348.25	388.95
	0.98737	0.99161	0.992338		1.01891	1.00855	0.998582		0.955454	1.0006	0.997596					221.4	372.95	465.5
	1.01187	0.984527	0.993047		0.981824	1.00876	0.997369		1.03357	1.0031	0.999512					257.65	355.8	486.55
